# Supplementary material for: Manual action verbs modulate the grip force of each hand in unimanual or symmetrical bimanual tasks
Source: PLoS One. 2018 Feb 5;13(2):e0192320. doi: 10.1371/journal.pone.0192320 (PMC5798821; doi:10.1371/journal.pone.0192320)
Supplement: S1 Study dataset — The data was grouped by the divisions described in the text (phases, time interval and micro-windows). (XLSX) [file pone.0192320.s002.xlsx]

## Sheet: phases
	UR-BL	UR-100300	UR-300500	UR-500800	SBR-BL	SBR-100300	SBR-300500	SBR-500800	UL-BL	UL-100300	UL-300500	UL-500800	SBL-BL	SBL-100300	SBL-300500	SBL-500800
1	1.63199e-14	4.69957	20.0322	31.4879	2.30585e-14	0.455878	12.1961	9.87414	9.97466e-17	-6.17288	5.26229	11.2882	3.36753e-14	12.1873	23.664	21.6145
2	1.30293e-14	15.3274	29.2185	32.6928	6.31322e-15	13.1819	16.1787	17.3785	2.68926e-14	7.96087	12.2475	24.0907	-3.31565e-16	1.83344	3.64569	1.95024
3	-7.275e-16	2.80769	11.3198	14.7578	-7.02729e-15	-3.04717	1.15141	4.81195	8.45407e-16	0.073548	1.2363	2.49738	-5.02014e-15	-3.33947	-3.06606	-3.58134
4	2.75942e-15	-4.95648	-7.75369	-6.26931	2.44414e-14	2.96003	4.89544	6.65154	-1.26209e-14	-1.28392	1.74861	-4.07453	-1.46874e-14	6.71037	9.15034	10.5704
5	-1.66916e-14	1.42239	3.82181	-2.00174	-3.33136e-15	4.42252	7.93364	1.06888	-7.90925e-15	-2.15414	5.89238	5.28593	1.84609e-15	7.54975	18.7411	23.4991
6	-1.42586e-14	-0.680313	8.00919	10.296	-2.37151e-15	10.2301	18.7781	19.4521	5.20056e-16	1.37894	11.5394	17.0762	6.90528e-15	0.759422	2.86615	0.733676
7	1.64912e-14	-1.20226	8.79681	13.0089	-1.60567e-14	9.18932	17.7246	12.5847	-1.09114e-14	-10.0615	0.278662	14.0005	8.66416e-15	0.150263	8.48177	10.7294
8	3.73591e-15	14.7801	38.04	32.3874	-9.57567e-15	3.296	29.8624	38.1055	4.67413e-14	-1.01143	6.13199	19.1627	-1.19405e-14	0.20957	11.0051	17.5873
9	-7.71446e-14	3.48498	11.672	20.0953	-3.22095e-14	17.1396	31.8046	51.9514	-3.79341e-15	5.47046	16.9391	4.8112	-2.06379e-14	0.35613	11.0797	0.402369
10	3.00933e-14	1.43446	10.8352	1.13548	1.65081e-14	14.017	35.6461	47.3745	-2.55688e-15	4.52632	9.47006	12.9054	-1.38919e-14	4.32821	9.99462	14.1456
11	-1.19349e-14	9.70502	33.9506	62.5238	-1.08253e-14	1.8169	15.3134	3.23314	-4.12482e-15	0.861883	3.50343	3.10637	1.45066e-16	0.541719	2.42214	3.11929
12	-1.51956e-15	-0.541838	-0.118157	1.41435	-6.38378e-15	2.62832	16.436	21.7583	-1.44138e-14	3.11891	11.8395	11.7129	-9.72506e-15	2.91969	19.9832	11.9803
13	-1.60265e-14	18.8273	22.4305	22.6083	8.16014e-14	12.7283	14.8437	8.51651	1.61323e-15	-2.25063	-2.41122	-0.839062	-3.97813e-15	1.46515	3.17259	4.32674
14	2.2342e-14	5.23385	12.3064	18.9628	1.23714e-15	-0.0583192	0.779877	1.02395	3.63377e-18	0.33399	0.711099	3.14144	2.08236e-15	7.54622	19.535	15.4956
15	7.91468e-16	-1.26927	8.98176	10.7678	-2.0542e-16	-1.17619	1.67396	5.27674	-3.74938e-17	0.239356	0.813653	1.60824	8.96404e-15	0.113721	13.1713	24.3227
16	4.34909e-14	-8.86509	11.4265	28.3945	1.38746e-15	4.77934	10.0821	5.23557	1.24345e-14	-6.53626	-5.25423	-3.28017	-2.38369e-15	-10.4559	-7.72567	-12.0291
17	2.59132e-16	0.451079	-0.202121	-0.868007	-2.12955e-14	7.34715	30.4956	23.004	8.92872e-17	-1.02054	-0.303794	1.02102	5.0635e-14	-7.13949	0.447508	-1.7627
18	-2.83748e-16	0.394282	0.731912	0.479346	-5.33788e-14	15.0801	24.1869	40.8281	-9.97903e-17	-0.16654	0.10599	1.79772	-1.33473e-14	1.93856	5.71835	7.99574
19	-7.82658e-17	0.0563586	0.681962	0.58138	4.55454e-14	21.5057	47.0235	54.6468	1.34441e-16	-2.09541	-1.60287	-1.83913	-1.08349e-14	5.5865	14.1377	13.4615
20	-1.59486e-16	-0.269863	-0.624459	-0.09655	-3.58939e-16	0.698398	1.04559	0.768418	1.20171e-14	-0.436026	17.1168	24.8139	1.09683e-14	8.3003	16.193	27.6133
21	-1.7865e-15	-0.99912	6.72133	2.17224	-5.0446e-15	1.1912	6.15361	9.9926	-1.34593e-14	-1.53946	7.94058	19.9363	-7.52735e-15	1.1964	3.76442	4.53076
22	-2.66367e-14	15.1114	27.1816	36.6837	1.55567e-14	-1.81717	-7.37839	-13.0196	1.10443e-15	1.76594	4.89609	5.72295	-2.44097e-14	1.26582	14.031	20.7317
23	8.1518e-15	2.10277	-0.841059	-1.83	3.0104e-14	-13.6514	-5.42982	11.0801	1.92446e-17	1.23757	2.1394	2.00082	6.35342e-16	2.50858	5.50965	8.71081
24	-8.36385e-18	0.352449	0.0995065	0.37447	-5.56958e-15	1.11871	9.80279	13.8814	-1.86212e-16	1.53425	1.37136	1.25175	-1.54038e-14	5.01703	6.99868	6.81469
25	-1.52669e-16	-0.20278	-0.44825	-0.554411	9.37498e-15	-5.89167	0.144072	12.6037	-7.88757e-17	-0.0373595	0.791486	0.842899	2.57294e-14	4.62444	14.3757	19.9721

## Sheet: time intervals
	UR-100	UR-150	UR-200	UR-250	UR-300	UR-350	UR-400	UR-450	UR-500	UR-550	UR-600	UR-650	UR-700	UR-750	SBR-100	SBR-150	SBR-200	SBR-250	SBR-300	SBR-350	SBR-400	SBR-450	SBR-500	SBR-550	SBR-600	SBR-650	SBR-700	SBR-750	UL-100	UL-150	UL-200	UL-250	UL-300	UL-350	UL-400	UL-450	UL-500	UL-550	UL-600	UL-650	UL-700	UL-750	SBL-100	SBL-150	SBL-200	SBL-250	SBL-300	SBL-350	SBL-400
1	-2.47827	4.53882	6.82663	9.9111	13.4293	19.6928	23.3398	23.667	13.3978	14.5468	28.0358	37.5346	42.8246	47.7063	-6.12301	-3.28519	0.539559	10.6922	14.7287	13.0336	14.139	6.88311	5.38668	10.435	12.5319	8.91118	10.9845	10.99	-15.696	-11.8659	-3.28161	6.15206	2.53082	5.2854	6.24954	6.9834	7.89829	6.65576	11.3561	10.9646	12.2168	15.4271	4.25831	8.67028	15.6574	20.163	23.653	25.0188	25.0412
2	4.07168	11.3976	20.7062	25.1342	31.6652	34.9493	27.079	23.1806	29.2338	30.0845	29.7271	34.5075	34.7193	36.3019	10.5641	12.8865	13.9528	15.3244	15.5233	18.7935	16.6756	13.7223	14.2501	13.9116	15.6658	19.7813	19.1153	20.3311	5.90711	9.2964	8.86284	7.77712	9.1904	12.7719	12.4858	14.5419	22	20.9791	22.2642	26.3735	27.1523	26.4636	2.92523	1.1576	1.44539	1.80552	3.77772	5.19787	4.64475
3	1.86564	0.428736	3.80048	5.1359	6.44115	10.9908	14.0129	13.8345	11.6578	11.738	14.085	17.3685	16.7731	16.8487	-3.17326	-3.23169	-3.42499	-2.35873	0.763764	3.75208	2.45165	-2.36185	-4.12085	-0.146681	6.20119	8.56838	8.46458	9.18482	1.29473	0.492907	-0.514654	-0.978793	-0.343452	1.32392	3.3063	0.658424	-1.92405	0.838836	4.6857	4.50032	3.38198	3.44174	-3.19044	-3.10041	-3.44078	-3.62626	-2.92385	-3.11542	-3.09802
4	-0.791754	-5.21487	-7.30033	-6.51898	-7.95623	-9.9568	-7.82666	-5.27506	-5.62433	-6.61705	-7.79249	-4.30383	-5.94242	-6.6391	2.0841	2.20095	5.58789	1.96717	4.28688	8.12494	3.5623	3.60765	4.24955	2.46509	6.97562	6.14769	8.11625	10.0357	-2.14666	-1.34879	-0.71178	-0.928454	2.128	1.90242	1.93976	1.02425	-3.86484	-4.46746	-3.57914	-3.34297	-3.56649	-4.59638	6.82525	7.66505	6.14806	6.20311	8.33495	9.44198	10.0655
5	3.0354	0.325166	0.202018	2.12696	3.94037	6.01399	4.17311	1.15978	-1.4576	-1.6286	-3.91067	-3.50612	-0.295259	-0.753737	3.19742	3.48661	5.28326	5.72281	6.77508	7.66034	8.96573	8.33341	0.482454	-1.23884	1.92362	2.12429	1.65674	1.56087	-3.42725	-3.8872	-1.44178	0.139668	3.41024	6.31794	8.89034	4.951	-1.39745	2.68003	5.78024	7.16916	9.94791	8.74179	2.21921	6.50008	8.97181	12.5079	15.6117	19.1412	19.6969
6	-5.62689	-3.11224	1.18164	4.83624	7.60288	7.13012	8.71092	8.59285	6.4277	8.43018	8.49962	12.1549	13.6104	13.1318	4.45981	9.74664	12.1992	14.5147	18.014	19.9412	19.5855	17.5715	18.7452	22.1563	20.9429	17.6464	18.4162	18.6109	-3.37921	-0.153028	3.28863	5.75935	11.2579	13.0621	12.4389	9.39898	11.5869	14.6293	15.7808	17.4288	20.0151	21.5159	1.21543	1.17224	-0.279319	0.929336	3.5113	5.42971	3.70006
7	-3.67579	-2.25281	-1.58918	2.70873	6.25671	5.76494	11.9025	11.263	7.43841	10.2394	11.9721	12.6804	15.7164	17.8616	4.05795	6.62695	10.7502	15.3222	20.317	21.5689	16.8425	12.17	8.02232	9.37827	9.26711	12.3787	16.6362	18.2309	-9.96248	-9.7647	-10.2502	-10.2688	-7.90713	-3.06221	3.1376	8.94638	8.88496	8.45967	12.7359	16.4953	18.5996	18.7137	-1.24779	-0.534255	-0.225036	2.60813	7.35366	9.12059	8.36205
8	8.53741	13.8353	16.0411	20.7065	31.3868	39.8661	41.5232	39.3841	31.7643	26.4508	31.7589	36.717	32.402	33.8168	-5.80159	0.671617	6.27691	12.037	19.566	26.5714	34.2042	39.108	36.9234	30.7713	32.7366	39.0169	44.3837	44.5923	0.855798	-0.897723	-2.51415	-1.48965	-1.64964	4.14004	8.7385	13.2991	13.9444	15.1426	19.6612	17.5995	22.5108	24.3143	-2.7301	1.13635	0.725406	1.70663	3.89883	9.31121	14.075
9	2.23514	3.08132	2.62772	5.99575	10.3535	10.711	10.7002	14.9231	13.7989	11.971	13.1141	19.5962	28.6304	31.0457	10.5959	14.211	18.8388	24.9127	32.5512	34.9085	32.0974	27.6613	31.5108	41.8592	49.8502	57.3015	62.6731	65.5933	-1.28931	3.71046	7.45033	12.0104	15.6316	17.3359	19.6093	15.1798	10.1602	4.1145	3.44512	8.07942	5.57508	1.53397	-4.64677	-1.93625	2.51387	5.49366	9.51095	13.7998	12.6481
10	-3.16795	2.27735	3.47425	3.15419	4.34171	10.029	15.1509	13.8192	7.08637	-1.74192	-4.78906	0.379848	2.35181	2.93883	7.10893	13.47	16.4442	19.0448	25.0769	33.0752	40.3519	44.0804	47.5757	43.4954	42.9726	49.9362	50.5927	50.1335	1.41987	1.99139	6.46943	8.22459	9.82874	9.58794	7.83007	10.6335	11.3849	10.9786	12.7092	15.103	12.8621	13.6284	2.72224	4.10847	4.63609	5.84604	9.06102	10.4397	10.9147
11	-0.502172	7.25595	13.5425	18.5238	31.2444	34.1696	29.3285	41.06	54.4069	57.6624	60.0252	63.1003	71.0165	69.974	-2.30604	0.200079	3.21591	6.15766	12.5467	18.4626	19.333	10.9112	6.974	3.62063	1.50021	2.06045	1.73945	2.62178	-1.53415	0.0460898	1.65991	3.27569	3.22612	4.07591	4.01235	2.69934	2.01853	1.70215	2.53007	3.89453	4.31141	4.24647	0.959202	0.89836	-0.244099	0.553414	2.15092	1.64483	2.59878
12	0.48336	-0.444418	-1.67041	-0.535886	-0.888157	-0.269866	0.544571	0.140823	1.024	0.897349	0.912487	1.32021	1.89798	2.16604	0.779984	2.2193	2.44148	5.0725	13.3117	15.2543	17.2595	19.9186	16.4409	15.8311	23.0145	25.3899	24.8315	24.9367	1.66185	4.86402	3.46353	2.48623	6.68914	8.41993	14.8538	17.3951	13.3781	11.2727	10.3409	13.2325	12.2305	11.0265	-3.08417	0.227108	3.35555	11.1803	16.2408	19.8679	21.4227
13	13.935	18.1254	21.4682	21.7806	22.105	23.4622	22.9561	21.1989	18.8816	21.8303	17.8351	25.0697	23.993	26.0164	10.9745	11.4451	12.6642	15.8295	15.7282	14.6705	15.461	13.5151	14.9346	13.697	9.69755	4.81623	3.6922	3.97683	-1.6607	-2.6	-2.04163	-2.7002	-2.72205	-1.39159	-2.09757	-3.43367	-3.06356	-1.60538	-0.67128	-0.366987	-0.0989699	0.336421	0.921134	0.0925783	1.85183	2.99505	2.56151	3.45419	3.4526
14	3.36603	4.74903	5.64969	7.17065	9.15004	10.6411	13.4743	15.9602	16.4314	17.0682	18.3941	19.6159	21.0483	21.1336	-0.747002	0.0392281	1.03887	-0.564376	1.03496	1.47523	0.255933	0.353389	0.781046	1.93679	1.05365	0.454535	0.636064	0.958839	0.108773	0.832762	0.0420992	0.352325	-0.337175	0.804317	1.25325	1.124	1.97445	2.34769	3.44521	3.75204	3.40755	3.66462	3.90566	2.24703	10.0141	14.0181	16.1412	22.2374	22.5177
15	-0.106834	-3.99155	-1.556	0.577295	1.75844	8.40227	12.7288	13.0375	8.42801	5.96758	7.96927	13.0585	14.2859	14.5917	-2.00975	-1.01489	-1.44627	-0.233859	0.383609	1.13337	1.82547	3.35341	3.97747	4.93988	5.49304	5.48154	6.04811	5.88426	-0.551522	0.534982	0.487868	0.486093	0.604678	0.42156	0.322543	1.90583	1.60917	1.28408	1.6966	0.9422	2.19846	2.05868	-3.62331	-1.58894	-0.352959	6.02009	9.77088	11.5043	15.7351
16	-8.15565	-8.22975	-8.2988	-8.36255	-8.42076	-8.47324	-8.51979	-8.5603	-8.59465	-8.62275	-8.64455	-8.66002	-8.66913	-8.67191	-4.11154	-4.10045	-4.088	-4.07419	-4.05902	-4.0425	-4.02462	-4.00538	-3.98477	-3.96278	-3.9394	-3.91461	-3.88838	-3.86068	-1.5011	-1.4245	-1.34672	-1.26793	-1.18827	-1.10788	-1.0269	-0.945478	-0.863767	-0.781924	-0.700097	-0.618431	-0.537059	-0.456111	3.47042	3.48286	3.49432	3.50477	3.51413	3.52234	3.52934
17	0.275479	0.763922	0.23592	0.528993	0.186843	-0.106853	-0.422692	-0.465783	-0.547999	-0.625942	-0.805523	-0.88459	-1.28518	-1.17199	-0.839152	4.6455	9.69023	15.892	24.4009	29.9908	33.4123	34.1783	31.2114	28.3381	22.8575	20.5454	17.5626	17.5359	-1.11669	-0.978308	-1.30476	-0.682408	-0.318659	-0.227329	-0.571786	-0.0974004	0.459613	0.758648	1.26346	1.40481	1.00801	1.11979	-4.15942	-6.06551	-7.68141	-10.6516	1.16071	-1.48878	2.06929
18	0.476744	0.453348	0.167547	0.47949	0.647268	0.960598	0.648363	0.671418	0.570459	0.557053	0.641536	0.269765	0.235243	0.418631	12.9446	17.4322	14.2473	15.6962	19.5387	22.0127	25.2217	29.9745	30.6008	36.6562	42.4992	43.2978	43.2742	45.9573	-0.377966	-0.122941	0.0848631	-0.250115	-0.559649	-0.283286	0.338636	0.928261	2.21432	1.33928	1.80004	1.92	1.15989	1.75633	2.05922	2.28337	2.50581	0.905857	4.10996	5.42798	6.42159
19	-0.237269	-0.197257	0.407165	0.252795	0.650207	0.867735	0.758004	0.451899	0.607455	0.488863	0.439431	0.61156	0.685018	0.670485	21.5417	20.9303	17.1164	26.4342	38.5191	47.9401	47.5802	54.0546	46.0884	50.4313	60.7914	62.0187	57.4399	54.2755	-1.58423	-2.05412	-2.43737	-2.30591	-1.69485	-1.47563	-1.61766	-1.62332	-1.60528	-2.38042	-2.18416	-1.25641	-1.60612	-1.80426	1.00527	4.78064	6.7468	9.81329	11.2725	13.2198	15.9602
20	-0.435722	-0.0697274	-0.174036	-0.399966	-0.634687	-0.741814	-0.659357	-0.46198	-0.241481	-0.218498	-0.34832	0.0985487	-0.338954	0.0652249	0.613676	0.6219	0.721987	0.836027	1.31815	0.998774	1.1445	0.720952	0.60507	0.961384	0.793717	0.833167	0.708848	0.708586	-2.46026	-2.58096	-0.33143	3.62854	6.94814	13.9667	21.9479	25.6044	22.1406	24.4841	24.6198	26.8384	25.1279	25.4003	10.4751	10.0869	6.96823	5.671	10.6019	15.7463	19.7983
21	-2.17992	-1.71279	-0.708046	0.604272	5.72421	6.05885	6.41889	8.68336	7.91008	5.63851	4.84782	2.40678	-3.28112	-3.88487	0.00403163	1.28034	0.374935	3.10548	4.43073	6.37131	6.76166	7.05073	6.66339	8.78935	10.3597	10.9289	11.3749	11.6071	-5.02214	-2.65459	-1.45846	2.97734	6.15882	7.28546	7.63481	10.6832	14.8666	21.1129	21.896	22.278	21.0801	19.7321	0.982	0.86871	0.793399	2.14151	3.10106	3.48256	3.9778
22	7.77401	12.3083	18.9374	21.4261	22.8857	26.4952	28.9567	30.3886	31.8642	35.2279	38.1151	39.2904	37.7456	37.8023	-2.6332	1.06059	-3.38795	-2.30814	-6.84056	-6.52084	-5.52718	-10.625	-14.5037	-15.296	-13.9829	-8.63059	-14.9538	-12.8523	1.94298	2.42459	1.24212	1.45407	2.68277	4.53141	6.14244	6.22773	4.96629	3.60152	3.51308	6.01394	7.46445	8.12143	-0.634107	1.01956	0.740321	3.93748	9.65219	13.1881	16.5659
23	1.76606	3.61749	1.51375	1.51379	0.664021	-0.0398654	-0.561391	-3.427	-2.97169	-2.93856	-2.7949	-1.55529	-0.979365	-0.359768	-17.3734	-13.8311	-12.4558	-10.9452	-9.38896	-8.22808	-4.91801	0.815774	5.83187	6.59246	8.69439	13.4109	14.8621	15.9755	0.699414	1.57389	1.40044	1.27655	1.6145	2.15718	2.37356	2.41235	2.12851	1.85391	1.89	1.92999	1.81427	2.10126	5.72715	4.98671	-1.78376	1.10423	4.05072	5.79725	6.82124
24	0.628943	-0.0304652	0.257594	0.553726	0.495289	-0.48989	1.09123	-0.698601	-0.0402837	0.751675	1.51447	0.197471	-0.216033	-0.0882541	-1.44075	0.648547	1.25449	4.01256	6.54954	9.2248	12.7621	10.6747	9.12551	8.63152	13.4252	16.5002	18.724	17.8031	1.53291	1.28912	1.63887	1.6761	1.08767	1.93408	1.04778	1.41589	2.09201	1.73135	0.999486	0.756335	0.796142	0.965659	3.71496	6.00686	3.26194	7.08438	8.58425	9.73911	8.92183
25	-0.128713	0.111376	-0.530082	-0.263701	-0.618979	-0.718636	-0.601055	0.145672	-0.420106	0.0268797	0.233135	-0.888566	-0.840526	-1.1389	-4.77628	-6.20292	-7.00865	-5.57882	-3.17787	-0.111692	0.0174183	3.84843	3.42671	5.41621	11.7114	14.9024	19.1118	20.0827	-0.216862	-0.358332	0.284775	0.140982	0.798941	0.485663	0.495673	1.38567	1.26149	0.7767	1.01653	1.54412	0.11881	0.229275	3.85484	2.87406	4.61447	7.1544	10.9463	15.7238	13.9702
[truncated: 7 more columns]

## Sheet: micro-windows
	UR-130	UR-140	UR-150	UR-160	UR-170	UR-180	UR-190	UR-200	UR-210	UR-220	UR-230	UR-240	UR-250	UR-260	UR-270	UR-280	UR-290	UR-300	UR-310	UR-320	UR-330	UR-340	UR-350	UR-360	UR-370	SBR-130	SBR-140	SBR-150	SBR-160	SBR-170	SBR-180	SBR-190	SBR-200	SBR-210	SBR-220	SBR-230	SBR-240	SBR-250	SBR-260	SBR-270	SBR-280	SBR-290	SBR-300	SBR-310	SBR-320	SBR-330	SBR-340	SBR-350	SBR-360
1	-2.38987	-1.1878	0.539872	2.88185	5.15235	6.67704	7.44298	7.63141	7.32013	6.67248	6.20508	6.30404	7.24877	8.80173	10.262	11.2666	11.9764	12.4535	12.5909	12.8445	13.7808	15.4767	17.4246	19.1655	20.3071	-4.87919	-3.86657	-3.24306	-3.10319	-3.32992	-3.46969	-3.28011	-2.48135	-1.14487	0.383493	2.00682	3.9337	6.08164	8.41088	10.851	13.1406	14.9766	16.0465	16.0992	15.2452	13.8319	12.4208	11.5162	11.608
2	4.42232	5.65254	7.44293	9.43125	11.4217	13.3715	15.3206	17.4366	19.5615	21.2572	22.3714	22.9044	23.2311	23.84	24.8236	26.1164	27.6601	29.1016	30.2287	31.3843	32.9069	34.7045	36.1768	36.6025	35.7862	10.9377	11.4352	12.0851	12.8069	13.2814	13.2477	13.0112	13.0362	13.3655	13.8048	14.4227	15.1346	15.6301	15.6572	15.3751	15.0707	14.8887	14.9224	15.0795	15.3511	15.7998	16.4637	17.339	18.3457
3	0.773227	0.065038	-0.34256	-0.274518	0.245412	0.925496	1.58985	2.29154	3.01727	3.78504	4.60765	5.30089	5.64556	5.44074	5.00353	4.77072	4.81898	5.0893	5.52531	6.19742	7.16804	8.2257	9.21451	10.1661	11.1276	-2.8526	-2.80235	-2.98552	-3.1804	-3.32299	-3.34845	-3.32107	-3.40038	-3.48187	-3.48009	-3.45072	-3.31191	-3.05458	-2.80015	-2.51341	-2.04571	-1.37981	-0.687475	-0.0206429	0.716954	1.49506	2.31493	3.0723	3.66328
4	-0.822252	-1.64863	-2.90579	-4.39039	-5.68227	-6.411	-6.68492	-6.81394	-7.07942	-7.41367	-7.62887	-7.56577	-7.14648	-6.57062	-6.2106	-6.20611	-6.46108	-6.77772	-7.21462	-7.88578	-8.61048	-9.29257	-9.73465	-9.91283	-10.0059	1.49487	1.39343	1.39472	1.57109	2.00066	2.63681	3.40148	4.40887	5.54111	6.34201	6.31069	5.33676	3.97588	2.64947	1.56827	0.86683	0.77541	1.40371	2.70814	4.30072	5.82559	7.19624	8.33509	8.90521
5	3.08186	2.28422	1.48709	0.731562	0.142937	-0.268279	-0.467482	-0.440992	-0.192543	0.111169	0.463989	1.06847	1.68781	1.99443	2.05734	2.31349	2.58173	2.79815	3.23341	3.86965	4.59877	5.20185	5.50959	5.76634	6.2727	3.16595	3.27603	3.29573	3.30557	3.41866	3.58779	3.82528	4.2798	4.90361	5.44977	5.82916	5.95394	5.86841	5.68968	5.53173	5.60378	5.92043	6.31363	6.67682	6.92315	6.99532	6.9665	7.09018	7.35594
6	-5.65359	-5.44269	-4.85372	-4.06956	-3.30981	-2.24685	-1.08126	-0.113041	0.51928	1.12348	1.79035	2.58814	3.39367	4.27429	5.06094	5.53794	5.91436	6.61869	7.59289	8.16397	8.04865	7.59021	7.06345	6.86811	7.04896	5.70541	7.6255	8.98991	9.64177	9.78144	9.91442	10.4057	11.2497	12.1292	12.7016	12.6914	12.2243	12.2314	13.1792	14.5297	15.8352	16.7979	17.2826	17.4511	17.7263	18.4048	19.2055	19.7837	20.0462
7	-3.69199	-3.2208	-2.57777	-2.11461	-2.05341	-2.22114	-2.29712	-2.16946	-1.99989	-1.77547	-1.35989	-0.641161	0.327669	1.41005	2.68446	4.01573	5.10575	5.91142	6.39551	6.53017	6.35881	6.08764	5.77484	5.35947	5.0969	4.63273	5.30979	5.77874	6.12704	6.59399	7.1036	7.53137	8.36141	9.60884	10.8487	11.938	12.994	13.8411	14.4536	15.0909	16.0008	17.2246	18.5286	19.6184	20.4033	21.1469	21.8876	22.4094	22.5418
8	9.77885	10.8543	11.8262	12.854	13.9778	14.9773	15.541	15.6336	15.5752	15.7115	16.2108	17.0745	18.0866	19.2131	20.535	22.0022	23.6956	25.78	28.4912	31.5928	34.4868	36.5832	37.8759	38.7728	39.7445	-4.20795	-3.37537	-2.72947	-1.67162	0.367365	2.76304	4.62877	5.76714	6.26781	6.24192	6.16493	6.94277	8.4354	10.2059	12.1039	13.9871	15.453	16.5831	17.6746	19.1478	21.1401	23.2845	24.8864	25.7399
9	2.54096	2.9488	3.2907	3.35459	3.1957	2.91778	2.64784	2.44358	2.34884	2.46478	2.74444	3.13694	3.75931	4.67324	5.88168	7.23751	8.42704	9.34059	9.9844	10.4619	10.8656	11.1151	11.1764	10.9507	10.611	11.4763	11.4127	11.7187	12.5846	14.0629	15.7867	16.9022	17.4107	17.9849	18.7963	19.6834	20.3189	21.0612	22.3182	24.4146	27.0986	29.6708	31.4863	32.271	32.4371	32.8765	33.6849	34.3405	34.6778
10	-3.03157	-1.89014	-0.290864	1.44068	2.7743	3.55416	3.90847	4.05857	3.92836	3.44102	3.00218	2.94114	3.17184	3.3815	3.42158	3.11614	2.67988	2.47944	2.91396	4.01765	5.45398	6.84349	7.97439	8.92073	9.86214	7.02321	8.20557	9.93099	11.9344	13.9935	15.449	16.0418	16.1317	16.0567	16.0501	16.5508	17.4314	18.2526	18.812	19.0628	19.2704	19.8261	21.1019	23.1476	25.3804	27.1735	28.5812	30.0335	31.6441
11	0.402205	2.16524	4.31058	6.31774	7.6803	8.56235	9.40877	10.589	12.127	13.806	15.2038	15.9868	16.3119	16.726	17.7522	19.5717	22.2572	25.6481	29.1273	32.0427	34.0656	35.3385	35.8363	35.4787	34.4832	-2.27133	-1.94091	-1.4192	-0.694577	0.160081	1.10449	1.8496	2.29358	2.62192	3.12356	3.76356	4.27695	4.63565	5.15819	5.90518	6.91477	8.1745	9.65699	11.1998	12.621	13.9769	15.279	16.6077	17.8733
12	-0.0963174	-0.472894	-0.468577	-0.337455	-0.329427	-0.431875	-0.654758	-1.06501	-1.51189	-1.9179	-2.06927	-1.78798	-1.20569	-0.508709	-0.151907	-0.247041	-0.566085	-0.876934	-0.973438	-0.920558	-0.844334	-0.82552	-0.688676	-0.432847	-0.203505	0.923197	1.34129	1.60176	1.81706	2.11648	2.53902	3.02216	3.28886	3.17854	2.60396	1.80329	1.33274	1.66945	2.99853	4.88654	6.92469	8.88331	10.6378	12.1952	13.5985	14.7265	15.4002	15.6074	15.4557
13	13.4926	13.7174	14.683	16.4259	18.4132	20.0004	21.1045	21.7221	22.019	21.7692	21.1095	20.7211	20.844	21.1506	21.6118	22.2862	23.0107	23.3311	22.9206	21.9849	21.1929	21.0955	21.5513	22.3308	23.5103	11.0418	10.9456	10.9877	11.1166	11.4456	11.7313	11.9444	12.0995	12.1353	12.2945	12.9424	13.8491	14.7875	15.6943	16.2302	16.328	16.1072	15.8351	15.7597	15.8105	15.742	15.4935	15.1643	14.8961
14	3.85425	4.16923	4.37921	4.48006	4.5788	4.88323	5.42385	5.81996	5.83116	5.56153	5.42099	5.61479	6.07104	6.59737	7.25818	7.84134	8.08534	8.39752	8.80913	9.15939	9.51281	9.87137	10.1968	10.3815	10.504	-0.669411	-0.540838	-0.455885	-0.32613	-0.0891134	0.276091	0.791178	1.31962	1.51258	1.32198	0.817024	0.223157	-0.323845	-0.744461	-0.903574	-0.690344	-0.159655	0.447491	0.93482	1.18217	1.26752	1.34279	1.48953	1.65805
15	-1.68924	-3.01548	-4.01523	-4.35622	-4.15868	-3.85491	-3.57273	-3.15058	-2.61944	-1.83419	-0.700475	0.524656	1.44196	1.53086	0.81746	-0.15374	-0.750065	-0.639347	0.153347	1.48939	3.12499	4.66383	5.96604	7.23612	8.60672	-1.62543	-1.0235	-0.698635	-0.731082	-0.9	-1.19413	-1.55063	-1.77484	-1.81109	-1.59179	-1.2336	-0.820003	-0.52319	-0.317756	-0.188289	-0.121442	-0.0186152	0.12981	0.238935	0.403014	0.528956	0.617327	0.821138	1.04948
16	-5.69561	-5.83083	-7.41824	-10.1544	-12.9003	-14.8657	-16.1241	-16.4238	-15.3916	-13.3422	-10.658	-7.90188	-5.38697	-3.4168	-2.68798	-3.4727	-4.95484	-5.67064	-5.15068	-4.08713	-2.58294	-0.390475	2.41584	5.40856	8.11592	1.96391	3.132	4.1876	4.86073	5.05451	4.93301	4.53626	4.09029	3.88653	4.08397	4.53831	5.23385	6.24665	7.58418	9.01398	10.1617	10.8735	11.1331	10.9771	10.642	10.1798	9.58942	9.06293	8.73988
17	0.330227	0.377042	0.505843	0.692777	0.86096	0.947658	0.812369	0.42333	0.13604	0.0500346	0.169966	0.400228	0.562161	0.594859	0.570051	0.533889	0.384007	0.207353	0.14601	0.214841	0.240029	0.125981	-0.048101	-0.120643	-0.10023	0.0273016	0.840701	1.71476	2.94138	4.66685	6.35039	7.55412	8.28319	8.76999	9.50333	10.4353	11.4594	12.8118	14.2695	15.7229	17.3637	19.2922	21.2622	23.1606	24.7545	25.9356	26.8916	27.8796	28.9899
18	0.736731	0.624685	0.43643	0.341344	0.36807	0.513647	0.607248	0.453283	0.235815	0.0897235	0.0132601	0.0456517	0.177787	0.395217	0.601109	0.641357	0.581982	0.616856	0.724984	0.717932	0.602335	0.574234	0.696016	0.910084	1.11919	14.6	15.8432	16.8764	17.6649	17.9577	17.6376	17.0247	16.1441	14.9604	13.8525	13.1838	13.0957	13.6926	14.7351	15.8344	16.7727	17.446	18.145	19.0467	19.8759	20.2667	20.3593	20.4095	20.7863
19	-0.21387	-0.0265705	0.0136548	-0.0940865	-0.264986	-0.358931	-0.281938	0.0201057	0.361549	0.543953	0.597106	0.513113	0.325755	0.228086	0.248764	0.270126	0.191243	0.189884	0.39778	0.70856	0.940834	1.01398	0.934954	0.828132	0.792893	24.8341	25.8543	25.2252	23.2829	20.8106	18.528	16.805	15.8555	15.7571	16.419	17.7101	19.8403	22.3258	24.4385	26.2835	28.5074	30.6156	32.6345	35.0437	38.0176	41.5247	45.3749	48.5387	49.974
20	-0.745547	-0.490788	-0.103088	0.140878	0.0873291	-0.124613	-0.349143	-0.453762	-0.369019	-0.153446	0.0165835	0.0894633	0.0191428	-0.257211	-0.532675	-0.649922	-0.579165	-0.384035	-0.29116	-0.523075	-0.884402	-1.09076	-1.0212	-0.895339	-0.77664	1.0551	1.19376	1.0368	0.719082	0.445088	0.361855	0.54668	0.803285	0.856814	0.714421	0.607644	0.627773	0.660678	0.724524	0.857024	0.936597	1.00131	1.15644	1.38012	1.47393	1.368	1.21226	1.12349	1.10154
21	-2.59243	-2.91406	-2.90062	-2.44554	-1.73388	-1.02167	-0.462244	-0.181714	-0.325013	-0.783174	-1.12056	-1.12977	-0.85197	-0.450818	0.220595	1.33699	2.76656	4.28069	5.50331	6.12719	6.3087	6.40115	6.43187	6.16564	5.81034	0.197205	0.627311	1.13351	1.51299	1.50055	1.26717	0.987461	0.57229	0.0731039	-0.160903	0.277601	1.11258	1.87758	2.55942	3.22009	3.74025	4.13006	4.2654	4.15945	4.124	4.46531	5.1395	5.81437	6.30237
22	7.98694	8.69404	9.9706	11.3721	12.4105	13.2826	14.5056	16.2586	18.1744	19.5694	20.2164	20.4681	20.8598	21.2534	21.4684	21.6804	21.8682	22	22.2808	22.7208	23.2586	24.1687	25.3112	26.2016	26.6613	-1.55287	-0.543002	0.411726	1.3266	1.93139	1.59924	0.0339859	-2.21209	-4.0252	-4.577	-3.75027	-2.37519	-1.29319	-1.03898	-1.67747	-2.94594	-4.58514	-6.16556	-7.11319	-7.2543	-6.98332	-6.68642	-6.61207	-6.63171
23	1.78344	2.73188	3.50098	3.8107	3.8586	3.68135	3.23583	2.60149	1.86616	1.16932	0.894728	1.03707	1.3172	1.65231	1.78179	1.58217	1.23546	0.916586	0.646949	0.527918	0.585106	0.643545	0.533877	0.263601	-0.0828631	-18.209	-17.7923	-16.6658	-14.9721	-13.2425	-12.2074	-12.0678	-12.4428	-12.78	-12.8131	-12.4711	-11.772	-10.964	-10.5244	-10.6824	-11.151	-11.4043	-11.0335	-10.1264	-9.19739	-8.48412	-8.10338	-7.95424	-8.09628
24	0.131566	-0.0917123	0.0286987	0.153906	0.052074	-0.168533	-0.218472	-0.113906	0.0250943	0.275501	0.553924	0.547355	0.446407	0.447545	0.493144	0.574681	0.806852	1.00005	0.937332	0.619782	0.20187	-0.282593	-0.680457	-0.909318	-0.797201	-1.71885	-1.05712	-0.237254	0.439987	0.870543	1.05129	1.11818	1.16811	1.16046	1.10095	1.19579	1.64714	2.5449	3.60792	4.3425	4.65377	4.9137	5.4543	6.15864	6.73187	7.09189	7.311	7.64851	8.21782
25	-0.249052	-0.0059125	0.112608	0.0845881	0.0863777	0.14541	0.127896	-0.0226855	-0.295387	-0.626372	-0.837133	-0.868833	-0.70239	-0.460002	-0.209011	0.0347489	0.0181515	-0.172784	-0.270056	-0.45548	-0.908531	-1.28805	-1.26675	-1.05352	-0.72648	-5.07902	-5.15371	-5.38934	-5.83435	-6.34579	-6.67521	-6.7699	-6.87515	-7.02065	-7.19147	-7.13455	-6.82143	-6.42698	-6.03041	-5.498	-5.02675	-4.91196	-4.98808	-4.65574	-3.48662	-1.97304	-0.785896	-0.0403642	0.222186
[truncated: 51 more columns]
